# Supplementary material for: Effect of A- or B-Site Sc Doping on Sintering Temperature, Crystal Structure, Microstructure, and Properties of BaZrxTi1−xO3 Ceramics
Source: Materials (Basel). 2023 Oct 11;16(20):6635. doi: 10.3390/ma16206635 (PMC10608409; doi:10.3390/ma16206635)
Supplement: Supplementary file 1 [file materials-16-06635-s001.zip]

Archive with 1 entries (1 files):
- materials-2545444-Supplementary.pdf
